# Supplementary material for: Early Reconstitution of Antibody Secreting Cells after Allogeneic Stem Cell Transplantation
Source: J Clin Med. 2022 Jan 5;11(1):270. doi: 10.3390/jcm11010270 (PMC8745805; doi:10.3390/jcm11010270)
Supplement: Supplementary file 1 [file jcm-11-00270-s001.zip]

Archive with 1 entries (1 files):
- jcm-1503542-supplementary.pdf
